# Supplementary material for: The Regioselective Conjugation of the 15-nt Thrombin Aptamer with an Optimized Tripeptide Sequence Greatly Increases the Anticoagulant Activity of the Aptamer
Source: Pharmaceutics. 2023 Feb 10;15(2):604. doi: 10.3390/pharmaceutics15020604 (PMC9967020; doi:10.3390/pharmaceutics15020604)
Supplement: Supplementary file 1 [file pharmaceutics-15-00604-s001.zip]

Archive with 1 entries (1 files):
- pharmaceutics-2107042-supplementary.pdf
